# Supplementary material for: Reactivation of a developmentally silenced embryonic globin gene
Source: Nat Commun. 2021 Jul 21;12:4439. doi: 10.1038/s41467-021-24402-3 (PMC8295333; doi:10.1038/s41467-021-24402-3)
Supplement: Supplementary file 3 — Source Data [file 41467_2021_24402_MOESM3_ESM.xlsx]

## Sheet: Figure 2b
Figure 2B		Hba-a/Beta-like; normalised to WT
		WT	R1 -/-	R2 -/-	R3 -/-	Rm -/-	R4 -/-	R1 -/- ; R2 -/-	R2 -/- ; R3 -/-
	Rep 1	1	0.478943	0.464326	1.13058	0.975149	0.919414	0.0857808	0.430761
	Rep 2	1	0.426702	0.534374	0.986118	1.04924	0.692036	0.0770254	0.304548
	Rep 3	1	0.561	0.697717	1.11559	1.20475	1.0911	0.0881057	0.382436
Normalised nanostring data

## Sheet: Figure 2c
Figure 2C		Hba-x/Beta-like; normalised to WT
		WT	R1 -/-	R2 -/-	R3 -/-	Rm -/-	R4 -/-	R1 -/- ; R2 -/-	R2 -/- ; R3 -/-
	Rep 1	1	0.796517	0.836675	0.982308	0.86525	0.8965	0.481114	0.845921
	Rep 2	1	0.842525	0.903346	0.956792	0.931601	0.878293	0.378206	0.790638
	Rep 3	1	1.01036	1.10804	1.2255	0.989964	1.01217	0.452413	0.853128
Normalised nanostring data

## Sheet: Figure 6b
Lrf
Hba-a1/a2		LrfFlox	+/-	-/-				Hba-x		LrfFlox	+/-	-/-
		15608.2	8375.56	2312.74						7.11269e-06	7007.98	2312.74
		9936.88	9397.36	4400.91						1.02372e-05	6.77098e-06	4400.91
		12038.3	8536.94	3103.07						8.0364e-06	643.097	3103.07
		8990.37	14410	4007.62						1.02676e-05	184.517	4007.62
		9473.51	3562.64	1432.84						3.51378	13156.8	1432.84
		10403.3	14947.8	3081.85						1.05482e-05	1088.56	3081.85
		9790.09	9451.4	6049.53						1.30302e-05	6.75402	6049.53
		10540	7076.19	2975.23						6.65469e-06	25068.7	2975.23
		8208.79	14974.3	3061.9						1.28186e-05	458.216	3061.9
		10988	13078.5	4477.3						1.0066e-05	3753.22	4477.3
		5718.03	6433.37	5263.29						2.49975	5207.18	5263.29
		6580.49	5912.87	1131.71						1.65945	10057.7	1131.71
		6264.24	7162.7	2689.73						7.19333e-06	9418.85	2689.73
		8902.07	7463.85	3481.94						1.39245e-05	9.22192e-06	3481.94
		10049.9	4133.4	6170.88						9.27364e-06	3.42019	6170.88
		10216.1	7055.99	2212.54						8.43231e-06	475.539	2212.54
		6940.3	4094.62	3478.96						5.05259	15014.2	3478.96
		1275.87	14759.2	6884.73						8.16204e-06	5866.65	6884.73
		5365.84	10346.3	4091.3						1.66051e-05	2646.6	4091.3
		6130.53	11160.5	5159.44						7.74811e-06	552.631	5159.44
		1285.29	10089.6	710.057						31.6619	2473.41	710.057
		10023.2	8032.51	3776.1						1.01427e-05	6.87071e-06	3776.1
			5945.99	4379.63							217.54	4379.63

## Sheet: Figure 6c
Bcl11a
Hba-a1/a2		WT/WT	Δ10kb/WT	Δ10kb/Δ10kb				Hba-x		WT/WT	Δ10kb/WT	Δ10kb/Δ10kb
		17923.8	28723.6	34294.4						2.54306	108.166	19926
		1201.62	59333.2	13354.1						8.1039	94.0632	21390.5
		1162.86	1321.64	26624.8						6.99227e-06	9.11235	20588.3
		13255	24224.4	28361.3						7.94507e-06	1.22999e-05	5996.39
		2344.32	12181.8	12811.1						4.80981e-06	11.9374	28438.7
		473.704	664.935	8459.26						3.00139	364.989	8500.8
		10603.6	18483	23919.6						8.14028e-06	135.232	64392.8
		293415	119247	19792.6						428.62	4.24546e-05	27518.5
		5192.87	41461.1	10753.6						3.0023	1.78133e-05	22416.9
		12518.3	81649.5	2035.43						4.35894	42.5362	9873.36
		243.409	13384.9	1278.64						1.92835e-05	46.7872	23621.1
		126.78	38576.9	17608.8						2.67199	2.8534e-05	18432.5
		182.449	84.0368	25522						1.45672e-05	6.22484	46857.6
		1373.65	315.05	1083.89						5.96413e-05	13.2405	16625.9
		137.754	462.845	9874.95						0.328894	1.79442e-05	11022.5
		5715.7	14999.6	7674.92						0.658259	7.48643	90679.3
		7922.98	624.162	2197.82						77.7244	374.431	67966.8
		491.845	70616.9	2977.15						2.6094e-05	2.51513e-05	49353.6
		1464.82	1110.71							0.000372491	7.84282e-05
		436.187	622.632							7.57385e-06	1.24629e-05
			2261.49								46.5515

## Sheet: Figure 7a
Figure 7A	HBA/beta-like
		WT	LRF -/-	BCL11A -/-	DKO
	Rep1	0.999958	0.983503	0.984622	0.835328
	Rep2	0.999975	0.959288	0.990439	0.863364
	Rep 3	0.999942	0.956762	0.99004	0.829304
	HBZ/beta-like
	Rep1	4.17983e-05	0.0164973	0.00956104	0.164672
	Rep2	2.52892e-05	0.0407122	0.00956104	0.136636
	Rep2	5.79378e-05	0.0432378	0.00996002	0.170696

## Sheet: Supplementary Figure 1a
Supplementary Figure 1A
	Hba-a1/2/Beta-like
		E10.5	E11.5	E12.5
	Rep 1	0.561877	0.55776	0.875787
	Rep 2	0.551632	0.5642	0.838963
	Hba-x/Beta-like
	Rep 1	0.438123	0.44224	0.124213
	Rep 2	0.448368	0.4358	0.161037

## Sheet: Supplementary Figure 1c
Supplementary Figure 1C		Hba-a1/2/Beta-like	Hba-x/Beta-like
	Rep 1	0.999994	5.68427e-06
	Rep 2	0.999992	7.94916e-06
	Rep 3	0.999997	3.02234e-06

## Sheet: Supplementary Figure 6c
Supplementary Figure 6C			HC Toxin 16nM	HC Toxin 3nM	DMSO 0.1%
	Percentage of zeta-positive cells		8.17	1.16	0.8
			16.4	1.92	0.48
			7.93	1.53	0.37
			6.17	0.95	0.8
			14.5	1.61	0.52
			17.1	1.8	0.42
			13.2	0.9	0.77
			8.6	1.83	0.62
			8.75	4.46	0.37
			12.1	1.05	0.73
			9.85	3.44	0.5
			16.4	1.48	0.46
			5.26	1.14	0.85
			6.99	2.85	0.62
			10.9	2.26	0.47
			3.78	1.91	0.91
			12.9	1.02	0.37
			9.84	1.3	0.49
			6	2.06	0.68
			13	0.96	0.78
			10.9	1.02	0.41
			8.47	4.29	0.76
			13.4	1.96	0.62
			13.1	1.14	0.45
			6.42	1.95	0.91
			17.7	1.58	0.62
			12.7	1.02	0.47
			5.59	4.14	0.66
			15	3.76	0.73
			8.85	0.77	0.51
			17.6	2.39	0.71
			17.2	2.44	0.37
			14.6	0.99	0.39
			17.2	2.3	0.66
			14.8	2.28	0.54
			14	2.14	0.26
			14.8	2.46	0.6
			17.8	5.51	0.4
			17.1	1.62	0.81
			19.7	2.23	0.33
			12.8	2.95	0.6
			13.1	3.53	0.65
			17.8	3.33	0.73
			14.2	1.59	0.27
			14.8	2.53	0.82
			14.2	1.59	0.55
			15.7	2.53	0.43
			16.2	5.37	0.8
			14.8	1.97	0.63
			19.7	1.98	0.49
			14.5	8.9	0.71
			11.8	2.94	0.39
			13.5	4.48	0.51
			10.5	2.39	0.62
			14.2	4.05	0.51
			12.4	1.77	0.35
			15.5	4.16	0.86
			16.1	2.05	0.56
			11	3.73	0.43
			13.8	2.82	1.17
			11.4	1.69	0.44
			13.5	2.2	0.45
			10.1	2.46	0.77
			12.4	2.19	0.71
			11.2	2.04	0.57
			14.9	1.4	1.36
			16.8	1.64	0.67
			16.6	0.89	0.51
			19.3	1.14	0.73
				2.68	0.31
				1.91	0.42
				2.7	0.44
				0.96	0.74
				0.77	0.45
				2.21	0.61
				2.21	0.69
				6.48	0.48
				1.65	0.3
				1.7	0.77
				1.42	0.64
				0.89	0.6
				2.04	0.43
				1.78	0.49
				2.65	0.7
				2.32	0.52
				2.59	0.53
				1.85	0.76
					0.74
					0.56
					0.37
					0.49
					0.39

## Sheet: Supplementary Figure 6d
Supplementary Figure 6D
		Well Number	DMSO 0.1%						HC Toxin 16nM
			Rep 1	Rep 2	Rep 3				Rep 1	Rep 2	Rep 3
		1		0.52	0.53				8.17	16.4	7.93
		2	0.6	0.3	0.41					17.6	17.2
		3		0.6	0.4				14.5	11.8
		4		0.76	0.74				6.17	14.5	17.1
		5	0.44	0.48	0.28					14.6	17.2
		6	0.81	0.33	0.6					13.5	10.5
		7		0.56	0.37					13.2	8.6
		8	0.57	0.22						14.8	14
		9	0.65	0.73	0.27					14.2	12.4
		10		0.49	0.39				8.75	12.1	9.85
		11								14.8	17.8
		12	0.82	0.55	0.43					15.5
		13		0.5	0.57					16.4	5.26
		14	0.82							17.1	19.7
		15	0.8	0.63	0.49					30.3
		16		0.45	0.96				6.99		10.9
		17	0.52	0.45	0.44					15.9	19.6
		18	0.5							12.2
		19		0.57	0.62					12.9	9.84
		20	0.58	0.31	0.23					12.8	13.1
		21	0.62	0.51	0.35					16.1	11
		22		0.55	0.61				6	13	10.9
		23	0.44	0.56	0.41					17.8	14.2
		24	0.86	0.56	0.43				13.8	11.4
		25		0.5	0.54				8.47	13.4	13.1
		26	0.6	0.29	0.45					14.8	14.2
		27	1.17	0.44	0.45					13.5	10.1
		28		0.93	0.92				6.42	17.7	12.7
		29	0.61	0.23	0.53					14.1	10.2
		30	0.77	0.71	0.57					12.4	11.2
		31		0.51	0.8					12.8	12.4
		32	0.49	0.78	0.38					15.7	16.2
		33	1.36	0.67	0.51					14.9	16.8
		34		0.87	0.67				5.59	15	8.85
		35	0.53	0.35	0.68					14.8	19.7
		36	0.73		0.31				16.6	19.3
		37
	A blank well indicates drop out due to insufficient cells being analysed
	The experiment was repeated 3 times
	The raw numbers indicate number of zeta-positive cells

## Sheet: Supplementary Figure 8f
Lrf
Hbb-bt.Hbb-bs.Hbb-b1.Hbb-b2		LrfFlox	+/-	-/-				Hbb-y		LrfFlox	+/-	-/-				Hbb-bh1		LrfFlox	+/-	-/-
		59350.6	29828.5	17477.1						7.11269e-06	6.7923e-06	5.61246e-06						297.868	414.203	2313.03
		53524.5	19935.7	18338.5						1.02372e-05	6.77098e-06	5.6478e-06						11.0322	3833.24	7362.8
		44115.3	18007.7	30366						8.0364e-06	19.3839	1.42163						2.67549	5591.95	2505.19
		57050.7	73892.5	23130.5						1.02676e-05	3.13885e-05	5.86242e-06						12.1787	16827.7	638.863
		41937.8	22509.7	10894.4						8.00348e-06	1.54166	6.40359e-06						264.229	4520.5	8058.26
		66711.3	68622.5	11550						1.05482e-05	1.45805	1162.81						1.05482e-05	1.52113	20940.4
		43249.8	57682.5	26492						1.30302e-05	1.42861e-05	0.531732						1.26259	788.304	18726.5
		68642.7	35570.2	27406.5						6.65469e-06	0.731749	2.16507						6.65469e-06	14660.5	2571.52
		50889.2	64779.6	30670.3						1.40494	7.98728e-06	1.50557e-05						16.7824	2587.19	6752.81
		72719.7	60755.1	26585.6						1.0066e-05	16.0302	8.22072e-06						130.974	2893.59	9929.86
		53462.4	30987.1	35996						0.771675	6.29023e-06	0.453613						6.2167e-06	16933.3	2526.42
		41629	31465.6	10447.8						1.15479e-05	23.4739	8.806						1.15479e-05	9808.9	6465.87
		49260.7	28757.2	33329.2						7.19333e-06	3.57115e-06	0.933471						80.9316	20185.3	4301.94
		70091.8	35495.6	16420.9						1.39245e-05	9.22192e-06	1.90378						1.39245e-05	426.705	19400.3
		80137.1	20301.9	43048.9						9.27364e-06	7.82488e-06	2.98681						869.534	2656.9	20771.7
		73230.6	38465.4	8452.3						8.43231e-06	3.13318	0.770891						8.43231e-06	791.557	9615.15
		55407.8	9525.47	17071.8						1.45362e-05	7.05043e-06	1.43849						40.2694	17896	14954.9
		10521.8	60250.7	44126.8						8.16204e-06	9.24102e-06	10.2887						17.964	15519.3	15691.2
		44060.8	61180.5	27573.3						1.66051e-05	10.8332	1.96747						1.66051e-05	18411.3	16484
		70114.8	32760.8	21015.4						7.74811e-06	1.90359	3.70218						7.74811e-06	12656.9	31437.2
		10776.9	49701.7	8158.43						6.82473e-06	2.61397	0.00959384						6.82473e-06	14339.1	1396.59
		71371	38493.2	36219.6						1.01427e-05	0.959295	0.846365						1.01427e-05	2925.82	12007.7
			23126.1	27983.1							1.92115	9.47602e-06							92.5263	16085.8

[truncated: 4 more sheets: Supplementary Figure 9b, Supplementary Figure 9f, Supplementary Figure 10a, Supplementary Figure 12]
